# Supplementary material for: Adjustments in Food Choices and Physical Activity during Lockdown by Flemish Adults
Source: Nutrients. 2021 Oct 26;13(11):3794. doi: 10.3390/nu13113794 (PMC8619818; doi:10.3390/nu13113794)
Supplement: Supplementary file 1 [file nutrients-13-03794-s001.zip]

Archive with 1 entries (1 files):
- nutrients-1380265-supplementary.xlsx
