# Supplementary material for: Adjustments in Food Choices and Physical Activity during Lockdown by Flemish Adults
Source: Nutrients. 2021 Oct 26;13(11):3794. doi: 10.3390/nu13113794 (PMC8619818; doi:10.3390/nu13113794)
Supplement: Supplementary file 1 [file nutrients-13-03794-s001.zip › nutrients-1380265-supplementary.xlsx]

## Sheet: Table 5
Table S1. Significant associations between adjustments in food choices and types
of PA with other variables
	Age group
	χ²	p
Fresh fruit	40.63	<0.001
Pasta	25.588	0.001
Cookies, cake and/or pie	27.546	0.001
Plant-based dairy	46.268	<0.001
Sedentary behaviour	84.74	<0.001
Beer	41.515	<0.001
Liquor	39.748	<0.001
Chocolate	22.483	0.004
Crisps	27.62	0.001
Sweet spreads	35.375	<0.001
Processed meat products	30.035	<0.001
Wine	31.489	<0.001
Milk and dairy	15.908	0.044
Soft drinks	46.862	<0.001
Jogging/running	86.096	<0.001
Strength training with own body weight	136.367	<0.001
	Gender
	χ²	p
Beer	55.516	<0.001
Chocolate	13.223	0.01
Coffe/tea	17.495	0.002
	Area of residence
	χ²	p
Cookies, cake and/or pie	17.912	0.022
Sedentary behaviour	45.841	0.001
Sauces	21.279	0.006
Walking	49.74	<0.001
Cycling	66.686	<0.001
	Home situation
	χ²	p
Takeaway/delivery: French fries	11.598	0.021
Takeaway/delivery: food international	10.432	0.034
Fried potato preparations	21.352	<0.001
Red meat	23.178	<0.001
Processed meat products	12.754	0.013
Milk and dairy	36.135	<0.001
Fresh cheese	11.729	0.019
Soft cheese	12.785	0.012
Margarine for baking	17.744	0.001
Ice cream and/or sorbet	12.191	0.016
Sweet spreads	13.783	0.008
Sauces	24.8	<0.001
Beer	16.058	0.003
Wine	11.348	0.023
Liquor	14.603	0.006
Soft drinks	16.663	0.002
Jogging/running	16.381	0.003
Walking	26.473	<0.001
Cycling	10.433	0.034
Sedentary behaviour	9.594	0.048
	Family situation
	χ²	p
Wine	19.519	0.001
Sweets	21.146	<0.001
Walking	15.575	0.004
Jogging/running	12.871	0.012
Beer	28.846	<0.001
Liquor	17.153	0.002
Soft drinks	13.507	0.009
Takeaway/delivery restaurant/brasserie/bistro	10.577	0.032
Takeaway/delivery meal boxes	11.517	0.021
	Professional situation
	χ²	p
Fresh fruit	61.779	<0.001
Fresh vegetables	22.92	0.003
Pasta	22.364	0.004
Mild and dairy	30.322	<0.001
Water	102.25	<0.001
Slices of cheese	41.307	<0.001
Cookies, cake and/or pie	45.669	<0.001
Sedentary behaviour	130.949	<0.001
Plant-based dairy	73.263	<0.001
Ice cream and/or sorbet	33.914	<0.001
Sauces	31.729	<0.001
Jogging/running	84.271	<0.001
Strength training with own body weight	119.575	<0.001
Strength training with machines	53.367	<0.001
Number of main meals	41.994	<0.001
Number of snacks	48.284	<0.001
Processed meat products	33.84	<0.001
Chocolate	27.909	<0.001
Wine	67.016	<0.001
Sweets	42.168	<0.001
Crisps	34.354	<0.001
Diet soda	37.346	<0.001
Sweet spreads	37.198	<0.001
Walking	77.239	<0.001
Cycling	39.867	<0.001
Liquor	58.621	<0.001
